# Supplementary material for: Use of Microalgae-Derived Astaxanthin to Improve Cytoprotective Capacity in the Ileum of Heat-Induced Oxidative Stressed Broilers
Source: Animals (Basel). 2024 Jun 29;14(13):1932. doi: 10.3390/ani14131932 (PMC11240551; doi:10.3390/ani14131932)
Supplement: Supplementary file 1 [file animals-14-01932-s001.zip]

Archive with 1 entries (1 files):
- animals-3056691-supplementary.pdf
